# Supplementary material for: DNA Methylation Status of Regulatory Regions of Apoptosis-Associated Genes in Dystropy «Huntington’s Disease—Non-Small Cell Lung Cancer»
Source: Epigenomes. 2025 Aug 7;9(3):28. doi: 10.3390/epigenomes9030028 (PMC12371915; doi:10.3390/epigenomes9030028)
Supplement: Supplementary file 1 [file epigenomes-09-00028-s001.zip]

Archive with 1 entries (1 files):
- epigenomes-3694884-supplementary.xlsx
