# Supplementary material for: DNA Methylation Status of Regulatory Regions of Apoptosis-Associated Genes in Dystropy «Huntington’s Disease—Non-Small Cell Lung Cancer»
Source: Epigenomes. 2025 Aug 7;9(3):28. doi: 10.3390/epigenomes9030028 (PMC12371915; doi:10.3390/epigenomes9030028)
Supplement: Supplementary file 1 [file epigenomes-09-00028-s001.zip › epigenomes-3694884-supplementary.xlsx]

## Sheet: Table 1
Supplementary Table 1. The studied apoptosis-associated genes
Gene symbol	Full gene name	Expression level in whole blood, median TPM	% in whole blood of the maximum TPM for this gene	Role in apoptosis
APOE	apolipoprotein E	2.77	0.09	Inhibition of apoptosis induced by oxidized low density lipoprotein has been shown in a mouse model [PMID: 11579084].
ATM	ATM serine/threonine kinase	3.503	16.66	phosphorylates proteins involved in apoptosis - p53, TTC5, SP1 [PMID: 10454555, 23559008, 25393971]
BCL11B	BCL11 transcription factor B	2.79	12.56	repressor of apoptosis; interacts with COUP-TF NuRD, Sp1 , HDAC1, HDAC2, UV39H1, Bcl11b [PMID: 17173069, 20824091]
BDNF	brain-derived neurotrophic factor	0.005	0.19	BDNF precursor activates apoptosis via p75, mature protein inhibits apoptosis by activating Akt via TrkB [PMID: 15548667, 21084616, 37334646]
CYCS	cytochrome c, somatic	9.029	6.85	inducer of apoptosis via mitochondrial pathway, caspase cascade iniciator [PMID: 9922454, 34208159]
EP300	E1A-binding protein p300, histone acetyltransferase	11.03	22.31	regulates apoptosis through TP53 and BCL2 [PMID: 23559008, 29305809, 36274467]
GLS2	glutaminase 2	0.18	0.61	activates apoptosis through positive regulation of caspase 3 [PMID: 32894540]
GRIA2	glutamate ionotropic receptor AMPA type subunit 2	0.13	0.18	subunit of the ionotropic oligomeric channel, makes the channel impermeable to Ca2+ ions reducing the effects of excitotoxicity [PMID: 1709304]. In certain cancers the overexpression of GRIA2 has been shown to suppress apoptosis [PMID: 25326682]
HDAC1	histone deacetylase 1	51.32	22.7	repressor of apoptosis [PMID: 20194438, 28624794, 31071955]
HSPA4	heat shock protein family A (Hsp70) member 4	14.12	13.28	repression of apoptosis through regulation of pro- (caspase 3, HSP60, IGFBP-6 and SMAC) and anti-apoptotic proteins (Bcl-2, Bcl-w, IGF-I, IGF-II and IGF-1sR) [PMID: 33660806]
HTT	huntingtin	5.99	9.52	transcription regulator; binds p53 protein and modifies transcription of p53-regulated genes (including responsible for apoptosis, DNA repair, cell cycle control, cell stress response) [PMID: 15996546]
KHDRBS1	KH RNA-binding domain-containing, signal transduction-associated 1	26.78	14.8	activates NFKB in the regulation of apoptosis, interacts with RIPK1 and FADD in the caspase-8/FADD/RIPK1 complex [PMID: 21620750, 24287914, 27235792]
LEP	leptin	0.418	0.21	repressor of apoptosis; increases the expression of survivin, p-ERK, ERK1/2, CTGF and Bcl-2, decreases - TRAIP, IGF1R, TRADD, Bax and c-caspase 3 [PMID: 18715880, 24738610, 29158066, 32894540]. According to several reports it can activate apoptosis in cancer cells (LNCaP) [PMID: 31671654]
MIR10B	microRNA 10b	no information	no information	inducer of apoptosis; activates the expression of phosphorylated p21, p53, p-p38/JUNK, Bax2, cytochrome C, regulates BDNF [PMID: 21241449, 28112253, 34627051].
MIR223	microRNA 223	no information	no information	regulates the function of SP1, NLRP3, GRIA2 etc. [PMID: 23112146, 27212195, 31775160]; in turn - regulated by SP1 [PMID: 29467847, 31950130, 35489756]
MLH1	mutL homolog 1	6.612	13.63	regulation of apoptosis through recruitment of ATM or ATR to damaged DNA [PMID: 18157157, 22737591]
NFKB1	nuclear factor kappa B subunit 1	19.68	20.08	activation of caspase 3 and decreasing of BCL2 expression [PMID: 14663476, 23357312]
NTRK2	neurotrophic receptor tyrosine kinase 2	0.034	0.043	a strong and specific suppressor of caspase-associated anoikis (matrix-dependent apoptosis) of nonmalignant epithelial cells; suppresses caspase 3 activation; receptor of BDNF [PMID: 15329701, 15329723].
PSEN1	presenilin 1	18.73	47.72	as part of γ-secretase, can increase both the level and activity of р53 [PMID: 20160459, 25542424]
SETDB1	SET domain bifurcated histone lysine methyltransferase 1	10.34	26.91	inhibits apoptosis by regulating p53 expression [PMID: 32360551]
SP1	Sp1 transcription factor	36.58	63.41	regulates transcription of a number of pro- and anti-apoptotic factors (Bcl-2, TRAIL and its receptors, DR4/5 , MCL1, XIAP, FLIP, Fas ligand (FasL) and BCL-2 antagonist/killer 1 (BAK)) [PMID: 25393971]
TWIST	twist family bHLH transcription factor 1	0.038	0.03	inhibits apoptosis through modulation of the ARF/MDM2/p53 pathway and through altering the expression and activity of tumor suppressor proteins (p53, Rb, CDK inhibitors (CKI)) [PMID: 10485844, 31813126].
WRAP53	WD repeat-containing antisense to TP53	3.34	24.46	WRAP53 mRNA (antisense to TP53 mRNA) regulates TP53 expression, protecting its mRNA from degradation, stimulating protein synthesis/ WRAP53 knockdown triggers massive apoptosis via mitochondrial pathway [PMID: 19571673, 21368886]

## Sheet: Table 2
Supplementary Table 2. Characteristics of patients with Huntington's disease (HD)
Sample	Age	Sex	ethnic origin	Number of CAG repeats	onset	familial / sporadic
HD 184	51	m	eur	41/18	49	familial (father)
HD 200	65	f	eur	41/27	no data	no data
HD 216	64	m	eur	40/17	no data	no data
HD 220	71	m	eur	40/18	no data	no data
HD 224	50	m	eur	43/18	no data	no data
HD 225	56	f	eur	42/20	no data	no data
HD 267	75	f	eur	40/18	60	familial (mother)
HD 282	52	m	eur	44/26	50	familial (father)
HD 283	65	m	eur	38/17	70	sporadic
HD 310	61	m	eur	40/17	50	familial (father)
HD 329	62	m	eur	42/17	48	familial (mother)
HD 337	52	f	eur	40/15	47	familial (mother)
HD 348	62	f	eur	41/15	57	familial (father)
HD 366	70	f	eur	39/18	65	sporadic
HD 372	64	f	eur	40/10	58	familial (father)
HD 399	54	m	eur	42/12	52	sporadic
HD 402	66	f	eur	39/20	65	sporadic
HD 411	55	f	eur	40/17	no data	no data
HD 425	60	m	eur	40/20	52	familial (mother)
HD 430	57	m	eur	42/27	50	sporadic
HD 446	56	m	eur	40/27	no data	no data
HD 453	52	f	eur	44/17	45	familial (mother)
HD 476	57	m	eur	43/17	50	familial (mother)
5BG	60	f	eur	37/13	50	no data
6BG	58	f	eur	41/15	47	familial (mother)
9BG	63	f	eur	45/17	48	familial (father)
16BG	67	m	eur	43/18	49	familial (father)
22BG	57	m	eur	40/14	39	familial (mother)
32BG	61	m	eur	43/18	56	familial (mother)
Nd0443	70	f	eur	41/21	57	familial (mother)
Nd0464	64	f	eur	43/20	51	familial (father)
* The samples of patients were formed on the basis of specialized medical institutions:
the Research Center of Neurology, Moscow (Deputy Director for Research, D. Sci. (Med.), Prof. S.N. Illarioshkin),
the Department of Neurology and Neurosurgeryof Siberian State Medical University (SSMU), Tomsk (Head of the Department Sci. (Med.), Prof. V.M. Alifirova).

## Sheet: Table 3
Supplementary Table 3. Characteristics of patients with non-small cell lung cancer (LC)
Sample	Age	Sex	ethnic origin	Stage	Diagnos
LC1	63	m	eur	1	squamous-cell carcinoma
LC10	51	f	eur	1B	adenocarcinoma
LC11	53	f	eur	3А	adenocarcinoma
LC12	55	m	eur		squamous-cell carcinoma
LC13	54	m	eur	2В	squamous-cell carcinoma
LC15	58	m	eur	3А	neuroendocrinal carcinoma
LC16	55	m	eur	3В	squamous-cell carcinoma
LC18	62	m	eur	1B	squamous-cell carcinoma
LC19	55	m	eur		squamous-cell carcinoma
LC2	58	m	eur	2В	adenocarcinoma
LC22	72	m	eur	1B	adenocarcinoma
LC25	55	f	eur	3А	adenocarcinoma
LC28	57	f	eur		adenocarcinoma
LC3	70	f	eur	2В	adenocarcinoma
LC30	66	f	eur		adenocarcinoma
LC32	68	f	eur	3А	adenocarcinoma
LC35	65	m	eur		squamous-cell carcinoma
LC36	61	m	eur	3А	squamous-cell carcinoma
LC4	63	m	eur	1B	squamous-cell carcinoma
LC45	49	m	eur		squamous-cell carcinoma
LC48	62	m	eur	3А	adenocarcinoma
LC49	55	f	eur	3А	adenocarcinoma
LC5	59	m	eur	3А	adenocarcinoma
LC56	61	m	eur	3А	adenocarcinoma
LC59	66	f	eur	2В	adenocarcinoma
LC6	55	m	eur	2В	adenocarcinoma
LC60	62	m	eur	3А	squamous-cell carcinoma
LC61	69	m	eur	3А	squamous-cell carcinoma
LC62	58	m	eur	3А	adenocarcinoma
LC8	54	m	eur	1B	adenocarcinoma
LC9	66	m	eur	3А	squamous-cell carcinoma
					tumor type	%
					adenocarcinoma	54.8387
					squamous-cell carcinoma	41.9355
					neuroendocrinal carcinoma	3.22581
* The samples of patients were formed on the basis of the Laboratory of
Viral Oncology of the Tomsk Cancer Research Institute,
Tomsk National Research Medical Center of the Russian Academy of Sciences (Tomsk NRMC)
Head of the Laboratory Dr. Sci. (Biol.), Prof. N.V. Litviakov.

## Sheet: Table 4
Supplementary Table 4. Feature of the studied regulatory regions of apoptosis-associated genes
Primers	Coordinates (hg_38)	Coordinates (hg_19)	ID of the CpG sites in the gene	mean level for all groups	Illumina ID	position of identified substitutions (hg_19)	rs-identifier
		APOE
F: 5`-AGTTGGAGGAGTAGGTTTAGTAGATA-3`
	chr19 44908547	chr19 45411804	Start
	chr19 44908577	chr19 45411834	CpG_1	95.0676		chr19:45411841	rs429358
	chr19 44908601	chr19 45411858	CpG_2	96.7209
	chr19 44908607	chr19 45411864	CpG_3	96.2709					Legend:
	chr19 44908616	chr19 45411873	CpG_4	96.3957	cg05501958				In the column 4:
	chr19 44908618	chr19 45411875	CpG_5	97.4875					< 3%
	chr19 44908624	chr19 45411881	CpG_6	95.4589					< 10%
	chr19 44908646	chr19 45411903	CpG_7	96.4433					>10%< 30%
	chr19 44908649	chr19 45411906	CpG_8	97.005					70>%>30
	chr19 44908657	chr19 45411914	CpG_9	96.2285					90>%<70
	chr19 44908665	chr19 45411922	CpG_10	98.0565					>90%
	chr19 44908667	chr19 45411924	CpG_11	98.0134
	chr19 44908680	chr19 45411937	CpG_12	93.2816
	chr19 44908686	chr19 45411943	CpG_13	97.3761					In the columns 2 and 3:
	chr19 44908690	chr19 45411947	CpG_14	93.7015					CpG island (CGI)
	chr19 44908705	chr19 45411962	CpG_15	96.8499					CpG shore
	chr19 44908707	chr19 45411964	CpG_16	97.4032					CpG shore
	chr19 44908710	chr19 45411967	CpG_17	94.5037					enhancer in the CpG shelf
	chr19 44908728	chr19 45411985	CpG_18	95.0731
	chr19 44908740	chr19 45411997	CpG_19	90.2138					red text indicates sites located in the MIR gene
	chr19 44908750	chr19 45412007	CpG_20	96.3021
	chr19 44908756	chr19 45412013	CpG_21	96.912					Columns 3 and 6
	chr19 44908761	chr19 45412018	CpG_22	95.6545					bold font with underline indicates CpG sites of diagnostic significance in Lynch syndrome
	chr19 44908774	chr19 45412031	CpG_23	97.0304
	chr19 44908783	chr19 45412040	CpG_24	97.3737
	chr19 44908789	chr19 45412046	CpG_25	98.475
	chr19 44908798	chr19 45412055	CpG_26	97.555
	chr19 44908800	chr19 45412057	CpG_27	97.0805
	chr19 44908806	chr19 45412063	CpG_28	97.0226
	chr19 44908822	chr19 45412079	CpG_29	88.7059
	chr19 44908842	chr19 45412099	CpG_30	88.6825
	chr19 44908849	chr19 45412106	CpG_31	94.4265
	chr19 44908851	chr19 45412108	CpG_32	96.011
	chr19 44908857	chr19 45412114	CpG_33	95.3435
	chr19 44908860	chr19 45412117	CpG_34	92.9693
	chr19 44908864	chr19 45412121	CpG_35	98.2467
	chr19 44908866	chr19 45412123	CpG_36	97.2024
	chr19 44908875	chr19 45412132	CpG_37	96.3275
	chr19 44908882	chr19 45412139	CpG_38	92.5234
	chr19 44908884	chr19 45412141	CpG_39	94.5033
	chr19 44908888	chr19 45412145	CpG_40	95.3539
	chr19 44908910	chr19 45412167	End
R: 5`-AAACTAAAATCCACCCCAAAAAAAC-3`
		ATM
F: 5`-ATAATAGAAAAGATAAAATGGGTAAGGATT-3`
	chr11 108218842	chr11 108089569	Start
	chr11 108219076	chr11 108089803	CpG_1	94.9648
	chr11 108219139	chr11 108089866	CpG_2	49.3513
	chr11 108219288	chr11 108090015	CpG_3	12.7637
	chr11 108219293	chr11 108090020	CpG_4	35.2323
	chr11 108219403	chr11 108090130	CpG_5	58.353
	chr11 108219432	chr11 108090159	CpG_6	53.6814	cg09191173
	chr11 108219584	chr11 108090311	End
R: 5`-AACAAACTTCAAAAATTCTAAAAATCCCC-3`
		BCL11B
F: 5`-AAGGAGAGATGGTAATAGTAATTGTTT-3`
	chr14 99269579	chr14 99735916	Start
	chr14 99269606	chr14 99735943	CpG_1	20.665
	chr14 99269704	chr14 99736041	CpG_2	1.96702
	chr14 99269711	chr14 99736048	CpG_3	2.68099
	chr14 99269715	chr14 99736052	CpG_4	3.4874
	chr14 99269719	chr14 99736056	CpG_5	1.3345
	chr14 99269736	chr14 99736073	CpG_6	6.20629
	chr14 99269747	chr14 99736084	CpG_7	7.3409
	chr14 99269749	chr14 99736086	CpG_8	6.97671
	chr14 99269760	chr14 99736097	CpG_9	3.89348
	chr14 99269767	chr14 99736104	CpG_10	14.0014
	chr14 99269769	chr14 99736106	CpG_11	6.77463
	chr14 99269771	chr14 99736108	CpG_12	8.53335
	chr14 99269780	chr14 99736117	CpG_13	4.98643
	chr14 99269791	chr14 99736128	CpG_14	8.40946
	chr14 99269794	chr14 99736131	CpG_15	5.25275
	chr14 99269801	chr14 99736138	CpG_16	4.47305
	chr14 99269803	chr14 99736140	CpG_17	5.95848
	chr14 99269806	chr14 99736143	CpG_18	9.05384	cg12961080
	chr14 99269830	chr14 99736167	CpG_19	0.716968
	chr14 99269832	chr14 99736169	CpG_20	1.34136
	chr14 99269838	chr14 99736175	CpG_21	0.863614
	chr14 99269875	chr14 99736212	End
R: 5`-AACTACAATAAAAATAAAACATCCTCTAAA-3`
		BDNF
F: 5`-GGGTGTTTTAGTTTTAGTTTTAGTTT-3`
	chr11 27700760	chr11 27722307	Start
	chr11 27700786	chr11 27722333	CpG_1	1.42281
	chr11 27700796	chr11 27722343	CpG_2	1.25514
	chr11 27700798	chr11 27722345	CpG_3	1.45291
	chr11 27700803	chr11 27722350	CpG_4	1.09208
	chr11 27700805	chr11 27722352	CpG_5	0.855902
	chr11 27700823	chr11 27722370	CpG_6	1.04386
	chr11 27700833	chr11 27722380	CpG_7	0.696223
	chr11 27700841	chr11 27722388	CpG_8	0.462146
	chr11 27700851	chr11 27722398	CpG_9	1.31387
	chr11 27700862	chr11 27722409	CpG_10	2.91128
	chr11 27700866	chr11 27722413	CpG_11	0.567434
	chr11 27700871	chr11 27722418	CpG_12	0.956019
	chr11 27700879	chr11 27722426	CpG_13	1.22385
	chr11 27700944	chr11 27722491	CpG_14	0.816896
	chr11 27700948	chr11 27722495	CpG_15	0.738657
	chr11 27700955	chr11 27722502	CpG_16	1.04712
	chr11 27700976	chr11 27722523	CpG_17	0.751203	cg07159484
	chr11 27700993	chr11 27722540	CpG_18	1.98703
	chr11 27701002	chr11 27722549	CpG_19	3.0234	cg06025631
	chr11 27701006	chr11 27722553	CpG_20	0.808101
	chr11 27701008	chr11 27722555	CpG_21	1.70416
	chr11 27701025	chr11 27722572	CpG_22	1.79764
	chr11 27701050	chr11 27722597	End
R: 5`-AACCAATAACCCCCATACTCTATAC-3`
		CYCS
F: 5`-TTTATTGGTTTTAGTTTTAATGTTTG-3`
	chr7 25125380	chr7 25164999	Start
	chr7 25125406	chr7 25165025	CpG_1	0
	chr7 25125419	chr7 25165038	CpG_2	0.318979
	chr7 25125421	chr7 25165040	CpG_3	0.2886
	chr7 25125423	chr7 25165042	CpG_4	0
	chr7 25125433	chr7 25165052	CpG_5	0.10582
	chr7 25125451	chr7 25165070	CpG_6	0.138154	cg05629378
	chr7 25125454	chr7 25165073	CpG_7	0.194932
	chr7 25125458	chr7 25165077	CpG_8	0.104167
	chr7 25125472	chr7 25165091	CpG_9	0.26455
	chr7 25125484	chr7 25165103	CpG_10	0.45309
	chr7 25125488	chr7 25165107	CpG_11	0.202634
	chr7 25125493	chr7 25165112	CpG_12	0.923077
	chr7 25125508	chr7 25165127	CpG_13	0
	chr7 25125512	chr7 25165131	CpG_14	0.112931
	chr7 25125518	chr7 25165137	CpG_15	0
	chr7 25125529	chr7 25165148	CpG_16	0.0572082
	chr7 25125541	chr7 25165160	CpG_17	0
	chr7 25125548	chr7 25165167	CpG_18	0.210172
	chr7 25125550	chr7 25165169	CpG_19	0
	chr7 25125562	chr7 25165181	CpG_20	0
	chr7 25125568	chr7 25165187	CpG_21	0.33078
	chr7 25125583	chr7 25165202	CpG_22	0.347222
	chr7 25125597	chr7 25165216	CpG_23	0.102459
	chr7 25125603	chr7 25165222	CpG_24	0
	chr7 25125616	chr7 25165235	CpG_25	0.170068	cg19892210
	chr7 25125646	chr7 25165265	CpG_26	0
	chr7 25125675	chr7 25165294	CpG_27	0
	chr7 25125683	chr7 25165302	CpG_28	0	cg02470124
	chr7 25125698	chr7 25165317	CpG_29	0.0517598
	chr7 25125712	chr7 25165331	CpG_30	0.482913
	chr7 25125751	chr7 25165370	CpG_31	0
	chr7 25125782	chr7 25165401	CpG_32	0	cg23367851
	chr7 25125789	chr7 25165408	CpG_33	0
	chr7 25125832	chr7 25165451	End
R: 5`-TATAACTCCTAATTCCAAACTATCCCTCTA-3`
		EP300
F: 5`-TTTTTAAAGGGAGTTATAGGGTGA-3`
	chr22 41091520	chr22 41487524	Start
	chr22 41091544	chr22 41487548	CpG_1	0.452319
	chr22 41091547	chr22 41487551	CpG_2	0.372676
	chr22 41091559	chr22 41487563	CpG_3	0.0146843
	chr22 41091565	chr22 41487569	CpG_4	0.341071
	chr22 41091572	chr22 41487576	CpG_5	0
	chr22 41091574	chr22 41487578	CpG_6	0.130485
	chr22 41091589	chr22 41487593	CpG_7	0.143106
	chr22 41091596	chr22 41487600	CpG_8	0.252357
	chr22 41091614	chr22 41487618	CpG_9	0.370171
	chr22 41091620	chr22 41487624	CpG_10	0.0773994
	chr22 41091646	chr22 41487650	CpG_11	0.0552364
	chr22 41091651	chr22 41487655	CpG_12	0.178674
	chr22 41091664	chr22 41487668	CpG_13	0
	chr22 41091674	chr22 41487678	CpG_14	0.285407
	chr22 41091682	chr22 41487686	CpG_15	0.0733138
	chr22 41091720	chr22 41487724	CpG_16	0.329365
	chr22 41091724	chr22 41487728	CpG_17	0.205761
	chr22 41091727	chr22 41487731	CpG_18	0.478972
	chr22 41091730	chr22 41487734	CpG_19	0.136218	cg09331127
	chr22 41091736	chr22 41487740	CpG_20	0.438393	cg02046995
	chr22 41091757	chr22 41487761	CpG_21	0.179797	cg24349919
	chr22 41091780	chr22 41487784	CpG_22	0.387127
	chr22 41091805	chr22 41487809	End
R: 5`-CAACCTAACACACAAACAAAATAAC-3`
		GLS2
F: 5`-GGAGGTAGGAGGTTGTTTTATATTTA-3`
	chr12 56487546	chr12 56881330	Start
	chr12 56487572	chr12 56881356	CpG_1	23.9383
	chr12 56487592	chr12 56881376	CpG_2	3.71486
	chr12 56487618	chr12 56881402	CpG_3	4.99926
	chr12 56487621	chr12 56881405	CpG_4	3.28398
	chr12 56487629	chr12 56881413	CpG_5	3.56969
	chr12 56487647	chr12 56881431	CpG_6	2.94
	chr12 56487665	chr12 56881449	CpG_7	5.75279
	chr12 56487668	chr12 56881452	CpG_8	5.50691
	chr12 56487670	chr12 56881454	CpG_9	4.46992
	chr12 56487683	chr12 56881467	CpG_10	3.16605
	chr12 56487694	chr12 56881478	CpG_11	6.67891
	chr12 56487709	chr12 56881493	CpG_12	4.08847
	chr12 56487725	chr12 56881509	CpG_13	2.47006
	chr12 56487733	chr12 56881517	CpG_14	3.1916
	chr12 56487737	chr12 56881521	CpG_15	2.95975
	chr12 56487753	chr12 56881537	CpG_16	2.20034
	chr12 56487764	chr12 56881548	CpG_17	3.85343
	chr12 56487768	chr12 56881552	CpG_18	2.88684
	chr12 56487772	chr12 56881556	CpG_19	2.96192
	chr12 56487774	chr12 56881558	CpG_20	3.35627
	chr12 56487777	chr12 56881561	CpG_21	3.01418
	chr12 56487812	chr12 56881596	CpG_22	1.59838
	chr12 56487826	chr12 56881610	CpG_23	2.02035		chr12:56881614	rs117867773
	chr12 56487845	chr12 56881629	CpG_24	2.27373
	chr12 56487848	chr12 56881632	CpG_25	1.37452
	chr12 56487868	chr12 56881652	CpG_26	1.15348
	chr12 56487878	chr12 56881662	CpG_27	1.32373
	chr12 56487902	chr12 56881686	End
R: 5`-ACCCCCACTCCCACTATAATTCTC-3`
		GRIA2				chr4:158142605	rs115597776
F: 5`-TTTGGGGTTTGAATGTAAAGTTTGTG-3`
	chr4 157221403	chr4 158142555	Start
	chr4 157221457	chr4 158142609	CpG_1	2.11435		chr4:158142610	rs7675800
	chr4 157221466	chr4 158142618	CpG_2	19.5011
	chr4 157221525	chr4 158142677	CpG_3	26.2642
	chr4 157221532	chr4 158142684	CpG_4	18.2938
	chr4 157221554	chr4 158142706	CpG_5	35.874
	chr4 157221563	chr4 158142715	CpG_6	33.404
	chr4 157221565	chr4 158142717	CpG_7	10.1531		chr4:158142740	rs28585580
	chr4 157221594	chr4 158142746	CpG_8	17.2692
	chr4 157221600	chr4 158142752	CpG_9	21.4638
	chr4 157221602	chr4 158142754	CpG_10	19.3012
	chr4 157221604	chr4 158142756	CpG_11	22.9109
	chr4 157221622	chr4 158142774	CpG_12	13.2471
	chr4 157221686	chr4 158142838	CpG_13	7.68226
	chr4 157221689	chr4 158142841	CpG_14	14.9844
	chr4 157221711	chr4 158142863	CpG_15	6.58001	cg01041222
	chr4 157221739	chr4 158142891	CpG_16	8.75194	cg22597733
	chr4 157221764	chr4 158142916	CpG_17	9.13891
	chr4 157221789	chr4 158142941	End
R: 5`-AACTATTTACCACCTCCAAATTATC-3`
		HDAC1
F: 5`-AGTGATTTTGTGTAAGTTATTTTTTTT-3`
	chr1 32291729	chr1 32757330	Start
	chr1 32291766	chr1 32757367	CpG_1	1.56719	cg15713729
	chr1 32291778	chr1 32757379	CpG_2	1.55461
	chr1 32291801	chr1 32757402	CpG_3	1.20153	cg20002354
	chr1 32291814	chr1 32757415	CpG_4	0.926719
	chr1 32291823	chr1 32757424	CpG_5	0.844746
	chr1 32291826	chr1 32757427	CpG_6	1.03419
	chr1 32291867	chr1 32757468	CpG_7	0.425045
	chr1 32291881	chr1 32757482	CpG_8	0.334816	cg20793809
	chr1 32291888	chr1 32757489	CpG_9	0.533923
	chr1 32291892	chr1 32757493	CpG_10	0.558086	cg04967775
	chr1 32291911	chr1 32757512	CpG_11	0.599935
	chr1 32291942	chr1 32757543	CpG_12	0.51423
	chr1 32291945	chr1 32757546	CpG_13	0.382353	cg06473843
	chr1 32291954	chr1 32757555	CpG_14	0.392369
	chr1 32291975	chr1 32757576	CpG_15	0.524525
	chr1 32291982	chr1 32757583	CpG_16	0.751536
	chr1 32291988	chr1 32757589	CpG_17	0.692238
	chr1 32291996	chr1 32757597	CpG_18	1.22587
	chr1 32292016	chr1 32757617	CpG_19	0.418116
	chr1 32292023	chr1 32757624	CpG_20	1.4958
	chr1 32292030	chr1 32757631	CpG_21	0.968137	cg10842753
	chr1 32292032	chr1 32757633	CpG_22	0.82538
	chr1 32292057	chr1 32757658	End
R: 5`-TCCCCTCCTAAACTCACCTATAACC-3`
		HSPA4
F: 5`-AGATTTGGGTTTTTAGAGTTGTTA-3`
	chr5 133052268	chr5 132387960	Start
	chr5 133052292	chr5 132387984	CpG_1	1.61887
	chr5 133052295	chr5 132387987	CpG_2	0.602772
	chr5 133052305	chr5 132387997	CpG_3	0.893176
	chr5 133052307	chr5 132387999	CpG_4	0.865262
	chr5 133052310	chr5 132388002	CpG_5	0.488066
	chr5 133052313	chr5 132388005	CpG_6	0.207029
	chr5 133052319	chr5 132388011	CpG_7	0.756058
	chr5 133052328	chr5 132388020	CpG_8	0.509142
	chr5 133052343	chr5 132388035	CpG_9	0.372216
	chr5 133052347	chr5 132388039	CpG_10	0.598157
	chr5 133052354	chr5 132388046	CpG_11	0.988926
	chr5 133052357	chr5 132388049	CpG_12	0.623523
	chr5 133052370	chr5 132388062	CpG_13	0.206286		chr5:132388068	rs76836760
	chr5 133052379	chr5 132388071	CpG_14	0.674641
	chr5 133052381	chr5 132388073	CpG_15	0.42667
	chr5 133052427	chr5 132388119	CpG_16	0.320728
	chr5 133052441	chr5 132388133	CpG_17	0.374514
	chr5 133052443	chr5 132388135	CpG_18	0.360585
	chr5 133052448	chr5 132388140	CpG_19	0.560153
	chr5 133052456	chr5 132388148	CpG_20	0.455135
	chr5 133052462	chr5 132388154	CpG_21	0.68136
	chr5 133052467	chr5 132388159	CpG_22	0.34304
	chr5 133052472	chr5 132388164	CpG_23	0.405519
	chr5 133052480	chr5 132388172	CpG_24	0.536311
	chr5 133052523	chr5 132388215	CpG_25	0.561304	cg16668042
	chr5 133052525	chr5 132388217	CpG_26	0.497605
	chr5 133052539	chr5 132388231	CpG_27	0.101253
	chr5 133052556	chr5 132388248	CpG_28	0.530954
	chr5 133052558	chr5 132388250	CpG_29	0.316479
	chr5 133052573	chr5 132388265	CpG_30	0.354126
	chr5 133052581	chr5 132388273	CpG_31	0.57676
	chr5 133052584	chr5 132388276	CpG_32	0.174068
	chr5 133052588	chr5 132388280	CpG_33	0.383415
	chr5 133052606	chr5 132388298	CpG_34	0.394096
	chr5 133052613	chr5 132388305	CpG_35	0.372819
	chr5 133052621	chr5 132388313	CpG_36	0.461107
	chr5 133052630	chr5 132388322	CpG_37	0.845259
	chr5 133052669	chr5 132388361	CpG_38	0.121931
	chr5 133052674	chr5 132388366	CpG_39	0.134852
	chr5 133052676	chr5 132388368	CpG_40	0.103045
	chr5 133052705	chr5 132388397	End
R: 5`-ACCTAATCTCTACCCTCAAAAAAAA-3`
		HTT
F: 5`-GTTAGGGTTGTTAATTATGTTGGT-3`
	chr4 3074583	chr4 3076310	Start
	chr4 3074607	chr4 3076334	CpG_1	1.0823	cg15593398
	chr4 3074610	chr4 3076337	CpG_2	0.366749
	chr4 3074618	chr4 3076345	CpG_3	0.670657	cg08219027
	chr4 3074624	chr4 3076351	CpG_4	0.932318
	chr4 3074627	chr4 3076354	CpG_5	1.1038
	chr4 3074630	chr4 3076357	CpG_6	0.797159
	chr4 3074632	chr4 3076359	CpG_7	0.521104
	chr4 3074638	chr4 3076365	CpG_8	0.834495
	chr4 3074644	chr4 3076371	CpG_9	1.11804
	chr4 3074647	chr4 3076374	CpG_10	1.30267
	chr4 3074650	chr4 3076377	CpG_11	1.57451
	chr4 3074655	chr4 3076382	CpG_12	1.02794
	chr4 3074664	chr4 3076391	CpG_13	1.45581
	chr4 3074671	chr4 3076398	CpG_14	1.22423
	chr4 3074674	chr4 3076401	CpG_15	1.20338		chr4:3076405	rs13102260
	chr4 3074686	chr4 3076413	CpG_16	0.856754
	chr4 3074691	chr4 3076418	CpG_17	0.837498	cg02550322
	chr4 3074706	chr4 3076433	CpG_18	0.788068
	chr4 3074710	chr4 3076437	CpG_19	0.796329
	chr4 3074733	chr4 3076460	CpG_20	0.556434
	chr4 3074758	chr4 3076485	CpG_21	0.71363
	chr4 3074768	chr4 3076495	CpG_22	0.606717
	chr4 3074771	chr4 3076498	CpG_23	0.785987
	chr4 3074774	chr4 3076501	CpG_24	0.795339
	chr4 3074776	chr4 3076503	CpG_25	0.620373
	chr4 3074781	chr4 3076508	CpG_26	0.496531
	chr4 3074786	chr4 3076513	CpG_27	0.609033
	chr4 3074795	chr4 3076522	CpG_28	0.959809
	chr4 3074805	chr4 3076532	CpG_29	0.51379
	chr4 3074810	chr4 3076537	CpG_30	0.776007
	chr4 3074814	chr4 3076541	CpG_31	0.257447
	chr4 3074822	chr4 3076549	CpG_32	0.362075
	chr4 3074830	chr4 3076557	CpG_33	0.265997	cg22982173
	chr4 3074855	chr4 3076582	End
R: 5`-AACCTTCATCAACTTTTCCAAAATC-3`
		KHDRBS1
F: 5`-GGTTAAGATGGAGTTAGAGAATAAGTATTT-3`
	chr1 32014277	chr1 32479878	Start
	chr1 32014310	chr1 32479911	CpG_1	0
	chr1 32014322	chr1 32479923	CpG_2	0
	chr1 32014333	chr1 32479934	CpG_3	0.220901
	chr1 32014337	chr1 32479938	CpG_4	0.103306
	chr1 32014342	chr1 32479943	CpG_5	0
	chr1 32014355	chr1 32479956	CpG_6	0.0750469	cg02955361
	chr1 32014372	chr1 32479973	CpG_7	0.19771
	chr1 32014392	chr1 32479993	CpG_8	0
	chr1 32014407	chr1 32480008	CpG_9	0.310441
	chr1 32014411	chr1 32480012	CpG_10	0.226244
	chr1 32014420	chr1 32480021	CpG_11	0
	chr1 32014451	chr1 32480052	CpG_12	0
	chr1 32014458	chr1 32480059	CpG_13	0
	chr1 32014466	chr1 32480067	CpG_14	0
	chr1 32014472	chr1 32480073	CpG_15	0.0666667
	chr1 32014481	chr1 32480082	CpG_16	0
	chr1 32014490	chr1 32480091	CpG_17	0
	chr1 32014541	chr1 32480142	CpG_18	0.0509684
	chr1 32014548	chr1 32480149	CpG_19	0
	chr1 32014580	chr1 32480181	CpG_20	0.149254
	chr1 32014586	chr1 32480187	CpG_21	0
	chr1 32014594	chr1 32480195	CpG_22	0.155935	cg21713812
	chr1 32014605	chr1 32480206	CpG_23	0
	chr1 32014638	chr1 32480239	CpG_24	0	cg17446216
	chr1 32014649	chr1 32480250	CpG_25	0.217865
	chr1 32014675	chr1 32480276	CpG_26	0
	chr1 32014682	chr1 32480283	CpG_27	0
	chr1 32014747	chr1 32480348	End
R: 5`-AAAAAAAATTTCCCTTCAAAAAAAA-3`
		LEP
F: 5`-GGTGGGATTTTAGAATTTTTAATTT-3`
	chr7 128240722	chr7 127880775	Start
	chr7 128240747	chr7 127880800	CpG_1	69.0792
	chr7 128240759	chr7 127880812	CpG_2	47.7183
	chr7 128240771	chr7 127880824	CpG_3	77.7207
	chr7 128240778	chr7 127880831	CpG_4	60.6829
	chr7 128240783	chr7 127880836	CpG_5	67.7721
	chr7 128240811	chr7 127880864	CpG_6	35.2193
	chr7 128240821	chr7 127880874	CpG_7	32.1149
	chr7 128240824	chr7 127880877	CpG_8	38.8066
	chr7 128240830	chr7 127880883	CpG_9	32.6888
	chr7 128240837	chr7 127880890	CpG_10	44.4321
	chr7 128240842	chr7 127880895	CpG_11	44.2886
	chr7 128240853	chr7 127880906	CpG_12	49.4742
	chr7 128240859	chr7 127880912	CpG_13	39.2215
	chr7 128240861	chr7 127880914	CpG_14	40.8582
	chr7 128240873	chr7 127880926	CpG_15	29.6216
	chr7 128240879	chr7 127880932	CpG_16	46.711	cg12782180
	chr7 128240885	chr7 127880938	CpG_17	50.8964
	chr7 128240899	chr7 127880952	CpG_18	42.2892
	chr7 128240904	chr7 127880957	CpG_19	33.7963
	chr7 128240906	chr7 127880959	CpG_20	38.1429
	chr7 128240928	chr7 127880981	CpG_21	35.19
	chr7 128240933	chr7 127880986	CpG_22	35.3867
	chr7 128240937	chr7 127880990	CpG_23	40.235
	chr7 128240939	chr7 127880992	CpG_24	39.8786
	chr7 128240944	chr7 127880997	CpG_25	42.7538
	chr7 128240946	chr7 127880999	CpG_26	19.9106
	chr7 128240948	chr7 127881001	CpG_27	27.6441	cg07464571
	chr7 128240953	chr7 127881006	CpG_28	32.8209
	chr7 128240983	chr7 127881036	CpG_29	51.6678
	chr7 128240992	chr7 127881045	CpG_30	17.2233
	chr7 128240994	chr7 127881047	CpG_31	9.94612
	chr7 128240997	chr7 127881050	CpG_32	22.6049
	chr7 128241022	chr7 127881075	End
R: 5`-TCCTTAATATCCCTCCAAAAACTCC-3`
		MIR10B
F: 5`-GTAGTAGGAAAAGGAGTAGATATAGGATATT-3`
	chr2 176149901	chr2 177014629	Start
	chr2 176149939	chr2 177014667	CpG_1	26.8
	chr2 176149957	chr2 177014685	CpG_2	21.1889	cg12127282
	chr2 176150047	chr2 177014775	CpG_3	30.5392
	chr2 176150121	chr2 177014849	CpG_4	50.0303	cg08717880
	chr2 176150181	chr2 177014909	CpG_5	34.7948
	chr2 176150221	chr2 177014949	CpG_6	38.3435	cg27160395
	chr2 176150231	chr2 177014959	CpG_7	32.424	cg17104824
	chr2 176150234	chr2 177014962	CpG_8	29.5256	cg00014998
	chr2 176150238	chr2 177014966	CpG_9	21.9748	cg12215739
	chr2 176150268	chr2 177014996	CpG_10	11.7717	cg25942990
	chr2 176150274	chr2 177015002	CpG_11	13.3742
	chr2 176150316	chr2 177015044	CpG_12	15.8687	cg01152019
	chr2 176150342	chr2 177015070	CpG_13	12.3148	cg14399060
	chr2 176150375	chr2 177015103	CpG_14	25.5462
	chr2 176150397	chr2 177015125	CpG_15	19.2541	cg00767581
	chr2 176150413	chr2 177015141	CpG_16	16.5308
	chr2 176150421	chr2 177015149	CpG_17	32.1673
	chr2 176150444	chr2 177015172	CpG_18	33.6444
	chr2 176150466	chr2 177015194	CpG_19	29.921
	chr2 176150469	chr2 177015197	CpG_20	31.1053
	chr2 176150480	chr2 177015208	CpG_21	39.7897
	chr2 176150485	chr2 177015213	CpG_22	17.6274
	chr2 176150516	chr2 177015244	End
R: 5`-CCTCCTAAAATCCAAAATAATAAAACAAAA-3`
		MIR-223-3р
F: 5`-AGGAATTTATTGAAGTTTGGGA-3`
	chrX 66018576	chrX 65238418	Start
	chrX 66018665	chrX 65238507	CpG_1	19.0467	cg06701191
	chrX 66018774	chrX 65238616	CpG_2	12.2681	cg19127840
	chrX 66018890	chrX 65238732	CpG_3	36.7596
	chrX 66018895	chrX 65238737	CpG_4	34.6313	cg13716034
	chrX 66018963	chrX 65238805	CpG_5	50.6415
	chrX 66019007	chrX 65238849	CpG_6	48.8468
	chrX 66019129	chrX 65238971	End
R: 5`-ATACCACACTTTTCCCCTAATATCC-3`
		MLH1-p1
F: 5`-GGGAGGTTATAAGAGTAGGGTTAA-3`
	chr3 36993083	chr3 37034574	Start
	chr3 36993107	chr3 37034598	CpG_1	0.584903
	chr3 36993119	chr3 37034610	CpG_2	0.661661
	chr3 36993147	chr3 37034638	CpG_3	0.55702
	chr3 36993163	chr3 37034654	CpG_4	0.398169	cg03497419
	chr3 36993170	chr3 37034661	CpG_5	0.54175	cg27586588
	chr3 36993202	chr3 37034693	CpG_6	0.553171	cg16433211
	chr3 36993208	chr3 37034699	CpG_7	0.531779
	chr3 36993239	chr3 37034730	CpG_8	0.400323	cg10769891
	chr3 36993248	chr3 37034739	CpG_9	0.371337	cg19132762
	chr3 36993262	chr3 37034753	CpG_10	0.350656
	chr3 36993279	chr3 37034770	CpG_11	0.819894
	chr3 36993286	chr3 37034777	CpG_12	0.715823
	chr3 36993296	chr3 37034787	CpG_13	0.294056	cg23658326
	chr3 36993298	chr3 37034789	CpG_14	0.426196
	chr3 36993304	chr3 37034795	CpG_15	0.406251
	chr3 36993323	chr3 37034814	CpG_16	0.318562	cg11600697
	chr3 36993334	chr3 37034825	CpG_17	0.458233	cg21490561
	chr3 36993349	chr3 37034840	CpG_18	0.377873	cg00893636
	chr3 36993418	chr3 37034909	CpG_19	0.38802	cg03192963
	chr3 36993441	chr3 37034932	CpG_20	0.493109		chr3:37034946	rs1800734
	chr3 36993465	chr3 37034956	CpG_21	0.34072	cg06791151
	chr3 36993473	chr3 37034964	CpG_22	0.440173
	chr3 36993504	chr3 37034995	End
R: 5`-AAATACCTTCAACCAATCACCTCAATAC-3`
		MLH1-p2
F: 5`-AATTTTTTTGAGGGTAGGAAAGTTTGTTAG-3`
	chr3 36991758	chr3 37033249	Start
	chr3 36991832	chr3 37033323	CpG_1	69.9951
	chr3 36991882	chr3 37033373	CpG_2	49.5316	cg02103401
	chr3 36991903	chr3 37033394	CpG_3	56.35		chr3:37033462	rs4647200
	chr3 36991998	chr3 37033489	CpG_4	65.9117
	chr3 36992071	chr3 37033562	CpG_5	31.7534
	chr3 36992109	chr3 37033600	CpG_6	54.4974
	chr3 36992134	chr3 37033625	CpG_7	60.5842	cg24607398
	chr3 36992141	chr3 37033632	CpG_8	62.0315	cg10990993
	chr3 36992171	chr3 37033662	CpG_9	62.6815
	chr3 36992271	chr3 37033762	End
R: 5`-CCCCAACTATTAAAATATCATTCATTATTC-3`
		NFKB1
F: 5`-ATTTTTATATTTGGTATGTTTGGATTTATG-3`
	chr4 102500862	chr4 103422019	Start
	chr4 102500893	chr4 103422050	CpG_1	0	cg07830103
	chr4 102500909	chr4 103422066	CpG_2	0.740504
	chr4 102500935	chr4 103422092	CpG_3	1.16957
	chr4 102500951	chr4 103422108	CpG_4	0.556967
	chr4 102500963	chr4 103422120	CpG_5	1.39691
	chr4 102500966	chr4 103422123	CpG_6	1.48973
	chr4 102500969	chr4 103422126	CpG_7	1.18197
	chr4 102500975	chr4 103422132	CpG_8	1.87364
	chr4 102500986	chr4 103422143	CpG_9	1.23647
	chr4 102500993	chr4 103422150	CpG_10	1.24279
	chr4 102501010	chr4 103422167	CpG_11	0.9375
	chr4 102501017	chr4 103422174	CpG_12	1.11527
	chr4 102501039	chr4 103422196	CpG_13	0.816307	cg10189525
	chr4 102501059	chr4 103422216	CpG_14	1.78859
	chr4 102501065	chr4 103422222	CpG_15	1.04723
	chr4 102501089	chr4 103422246	CpG_16	0.672477	cg24880057
	chr4 102501098	chr4 103422255	CpG_17	0.87794
	chr4 102501100	chr4 103422257	CpG_18	0.783054
	chr4 102501103	chr4 103422260	CpG_19	0.719298
	chr4 102501112	chr4 103422269	CpG_20	0.695208
	chr4 102501119	chr4 103422276	CpG_21	0.589559
	chr4 102501121	chr4 103422278	CpG_22	0.471522
	chr4 102501123	chr4 103422280	CpG_23	0.743796
	chr4 102501130	chr4 103422287	CpG_24	0
	chr4 102501134	chr4 103422291	CpG_25	0.549872
	chr4 102501137	chr4 103422294	CpG_26	0.418275
	chr4 102501142	chr4 103422299	CpG_27	0.192256
	chr4 102501147	chr4 103422304	CpG_28	0.0466853
	chr4 102501153	chr4 103422310	CpG_29	1.14631
	chr4 102501160	chr4 103422317	CpG_30	0.424427
	chr4 102501167	chr4 103422324	CpG_31	0.56111
	chr4 102501172	chr4 103422329	CpG_32	0.488531
	chr4 102501176	chr4 103422333	CpG_33	0.715096
	chr4 102501185	chr4 103422342	CpG_34	0.544968
	chr4 102501190	chr4 103422347	CpG_35	0.877086
	chr4 102501196	chr4 103422353	CpG_36	0.172811
	chr4 102501203	chr4 103422360	CpG_37	0.0520833
	chr4 102501217	chr4 103422374	CpG_38	0.210084
	chr4 102501234	chr4 103422391	CpG_39	0
	chr4 102501240	chr4 103422397	CpG_40	0.548219
	chr4 102501253	chr4 103422410	CpG_41	0.642926
	chr4 102501259	chr4 103422416	CpG_42	0
	chr4 102501264	chr4 103422421	CpG_43	0.0739645
	chr4 102501268	chr4 103422425	CpG_44	0.32177
	chr4 102501270	chr4 103422427	CpG_45	0.137363
	chr4 102501272	chr4 103422429	CpG_46	0.59307	cg03464689
	chr4 102501280	chr4 103422437	CpG_47	0
	chr4 102501300	chr4 103422457	CpG_48	0
	chr4 102501303	chr4 103422460	CpG_49	0	cg06003169
	chr4 102501328	chr4 103422485	End
R: 5`-TTCCTAACTAAAAATTCCCACTAAC-3`
		NTRK2
F: 5`-GGAGTAAGGGTTTGGGATGTTTTA-3`
	chr9 84668796	chr9 87283711	Start
	chr9 84668820	chr9 87283735	CpG_1	5.25439
	chr9 84668835	chr9 87283750	CpG_2	5.01742
	chr9 84668837	chr9 87283752	CpG_3	3.74886
	chr9 84668852	chr9 87283767	CpG_4	1.10486
	chr9 84668874	chr9 87283789	CpG_5	2.09074	cg09539438
	chr9 84668902	chr9 87283817	CpG_6	1.87094
	chr9 84668904	chr9 87283819	CpG_7	3.37192
	chr9 84668907	chr9 87283822	CpG_8	2.69345
	chr9 84668917	chr9 87283832	CpG_9	6.92184
	chr9 84668938	chr9 87283853	CpG_10	4.99144
	chr9 84668953	chr9 87283868	CpG_11	10.2195
	chr9 84668962	chr9 87283877	CpG_12	6.5521
	chr9 84668964	chr9 87283879	CpG_13	4.07679
	chr9 84668995	chr9 87283910	CpG_14	0.924226
	chr9 84668999	chr9 87283914	CpG_15	1.18007
	chr9 84669016	chr9 87283931	CpG_16	0.330289
	chr9 84669045	chr9 87283960	End
R: 5`-TAACTCTCTAAATAAATCTTTTTCCTACC-3`
		PSEN1
F: 5`-TTGGGTTTAATTTATATAGGGGTTTT-3`
	chr14 73136217	chr14 73602925	Start
	chr14 73136243	chr14 73602951	CpG_1	1.87008	cg13173405
	chr14 73136254	chr14 73602962	CpG_2	1.0535
	chr14 73136272	chr14 73602980	CpG_3	0.815275	cg01435493
	chr14 73136282	chr14 73602990	CpG_4	0.279327
	chr14 73136288	chr14 73602996	CpG_5	0.654193
	chr14 73136297	chr14 73603005	CpG_6	0.730606
	chr14 73136304	chr14 73603012	CpG_7	0.929972
	chr14 73136344	chr14 73603052	CpG_8	0.818967
	chr14 73136350	chr14 73603058	CpG_9	0.913736
	chr14 73136363	chr14 73603071	CpG_10	0.800496
	chr14 73136372	chr14 73603080	CpG_11	0.294283
	chr14 73136403	chr14 73603111	CpG_12	0.750089
	chr14 73136410	chr14 73603118	CpG_13	0.870659
	chr14 73136414	chr14 73603122	CpG_14	0.710025
	chr14 73136420	chr14 73603128	CpG_15	1.33855
	chr14 73136423	chr14 73603131	CpG_16	0.737631
	chr14 73136432	chr14 73603140	CpG_17	1.08961
	chr14 73136441	chr14 73603149	CpG_18	1.19278
	chr14 73136447	chr14 73603155	CpG_19	0.746626
	chr14 73136460	chr14 73603168	CpG_20	1.2822
	chr14 73136464	chr14 73603172	CpG_21	0.492377
	chr14 73136486	chr14 73603194	CpG_22	0.30821
	chr14 73136493	chr14 73603201	CpG_23	0.407056
	chr14 73136495	chr14 73603203	CpG_24	0.215248	cg11143091
	chr14 73136506	chr14 73603214	CpG_25	0.51563
	chr14 73136520	chr14 73603228	CpG_26	0.669265
	chr14 73136545	chr14 73603253	End
R: 5`-AACTCAAATTCCTTCCAAACCAACC-3`
		SETDB1
F: 5`-TGTTTTTGGAAGGTTTTGTTTTAA-3`
	chr1 150926221	chr1 150898697	Start
	chr1 150926245	chr1 150898721	CpG_1	0.712978
	chr1 150926251	chr1 150898727	CpG_2	0.971941	cg26820223
	chr1 150926269	chr1 150898745	CpG_3	1.62753
	chr1 150926272	chr1 150898748	CpG_4	1.17855
	chr1 150926285	chr1 150898761	CpG_5	0.759049	cg19689029
	chr1 150926290	chr1 150898766	CpG_6	1.21566
	chr1 150926292	chr1 150898768	CpG_7	0.974964
	chr1 150926310	chr1 150898786	CpG_8	0.775867
	chr1 150926321	chr1 150898797	CpG_9	0.690593
	chr1 150926324	chr1 150898800	CpG_10	0.896208
	chr1 150926326	chr1 150898802	CpG_11	0.841346
	chr1 150926333	chr1 150898809	CpG_12	1.2898
	chr1 150926338	chr1 150898814	CpG_13	1.07274
	chr1 150926358	chr1 150898834	CpG_14	1.48884
	chr1 150926362	chr1 150898838	CpG_15	2.57715
	chr1 150926392	chr1 150898868	CpG_16	2.35008
	chr1 150926426	chr1 150898902	CpG_17	2.14778
	chr1 150926432	chr1 150898908	CpG_18	1.93995
	chr1 150926442	chr1 150898918	CpG_19	1.57535
	chr1 150926445	chr1 150898921	CpG_20	1.74125
	chr1 150926451	chr1 150898927	CpG_21	0.807279
	chr1 150926476	chr1 150898952	End
R: 5`-ACCCCAAACTCACAACTCAAAAATC-3`
		SP1
F: 5`-TTTTTGTTTGGGGGAATTTAATAAAAT-3`
	chr12 53379099	chr12 53772883	Start
	chr12 53379126	chr12 53772910	CpG_1	23.5681
	chr12 53379128	chr12 53772912	CpG_2	12.345
	chr12 53379145	chr12 53772929	CpG_3	25.6055
	chr12 53379185	chr12 53772969	CpG_4	8.17096
	chr12 53379208	chr12 53772992	CpG_5	1.90869
	chr12 53379213	chr12 53772997	CpG_6	2.70006
	chr12 53379237	chr12 53773021	CpG_7	6.27202
	chr12 53379256	chr12 53773040	CpG_8	20.2878	cg02491754
	chr12 53379264	chr12 53773048	CpG_9	21.8579
	chr12 53379272	chr12 53773056	CpG_10	18.7569
	chr12 53379324	chr12 53773108	CpG_11	1.9305
	chr12 53379348	chr12 53773132	CpG_12	1.48296
	chr12 53379356	chr12 53773140	CpG_13	0.931332
	chr12 53379358	chr12 53773142	CpG_14	0.710054
	chr12 53379361	chr12 53773145	CpG_15	0.787784
	chr12 53379386	chr12 53773170	End
R: 5`-AACAAATATCAAAACCAAAACATTC-3`
		WRAP53
F: 5`-GAGAATGAGATGTAGAAGAGGTGTAAGATT-3`
	chr17 7688142	chr17 7591460	Start
	chr17 7688177	chr17 7591495	CpG_1	0.107208
	chr17 7688190	chr17 7591508	CpG_2	0.126103
	chr17 7688193	chr17 7591511	CpG_3	0.171429
	chr17 7688201	chr17 7591519	CpG_4	0.253968
	chr17 7688225	chr17 7591543	CpG_5	0.26025
	chr17 7688227	chr17 7591545	CpG_6	0.5048
	chr17 7688234	chr17 7591552	CpG_7	0.259572	cg17461511
	chr17 7688246	chr17 7591564	CpG_8	0.324401	cg02166782
	chr17 7688252	chr17 7591570	CpG_9	0.613336	cg13169780
	chr17 7688259	chr17 7591577	CpG_10	0.171055
	chr17 7688273	chr17 7591591	CpG_11	0.388487	cg15206330
	chr17 7688300	chr17 7591618	CpG_12	0.093985	cg02045224
	chr17 7688326	chr17 7591644	CpG_13	0.31998	cg21050342
	chr17 7688348	chr17 7591666	CpG_14	0.176411
	chr17 7688353	chr17 7591671	CpG_15	0.313972	cg18311066
	chr17 7688359	chr17 7591677	CpG_16	0.362718
	chr17 7688361	chr17 7591679	CpG_17	0.437318
	chr17 7688368	chr17 7591686	CpG_18	0.858319
	chr17 7688375	chr17 7591693	CpG_19	0.643941
	chr17 7688379	chr17 7591697	CpG_20	1.08093
	chr17 7688381	chr17 7591699	CpG_21	0.821006
	chr17 7688393	chr17 7591711	CpG_22	0.420501
	chr17 7688400	chr17 7591718	CpG_23	0.517192
	chr17 7688403	chr17 7591721	CpG_24	0.361971
	chr17 7688412	chr17 7591730	CpG_25	0.312753
	chr17 7688424	chr17 7591742	CpG_26	0.61852
	chr17 7688432	chr17 7591750	CpG_27	0.769667
	chr17 7688434	chr17 7591752	CpG_28	0.55142
	chr17 7688449	chr17 7591767	CpG_29	0.432865
	chr17 7688454	chr17 7591772	CpG_30	0.379881
	chr17 7688459	chr17 7591777	CpG_31	0.407129
	chr17 7688461	chr17 7591779	CpG_32	0.474288
	chr17 7688497	chr17 7591815	CpG_33	0.285384
	chr17 7688501	chr17 7591819	CpG_34	0.620723
	chr17 7688508	chr17 7591826	CpG_35	0.35204
	chr17 7688520	chr17 7591838	CpG_36	0.181362	cg05479194
	chr17 7688581	chr17 7591899	CpG_37	0.132275	cg06587969
	chr17 7688584	chr17 7591902	CpG_38	0.0657895
	chr17 7688601	chr17 7591919	CpG_39	0
	chr17 7688626	chr17 7591944	End
R: 5`-AATTAACCTCAACCAAAATAACTTC-3`
		TWIST1
F: 5`-GGAAAGGTAGTAGAGTTAGAGGGG-3`
	chr7 19118466	chr7 19158089	Start
	chr7 19118495	chr7 19158118	CpG_1	3.94399
	chr7 19118500	chr7 19158123	CpG_2	3.67419	cg12514789
	chr7 19118511	chr7 19158134	CpG_3	2.56773	cg09674215
	chr7 19118587	chr7 19158210	CpG_4	20.5926	cg19064523
	chr7 19118642	chr7 19158265	CpG_5	4.59352
	chr7 19118663	chr7 19158286	CpG_6	6.38473
	chr7 19118680	chr7 19158303	CpG_7	5.04586
	chr7 19118726	chr7 19158349	CpG_8	5.47563	cg26279021
	chr7 19118755	chr7 19158378	CpG_9	7.27983	cg27334919
	chr7 19118792	chr7 19158415	CpG_10	3.54486
	chr7 19118869	chr7 19158492	CpG_11	2.88616
	chr7 19118943	chr7 19158566	CpG_12	0.392817	cg16168668
	chr7 19119014	chr7 19158637	CpG_13	1.94127
	chr7 19119024	chr7 19158647	CpG_14	7.1307	cg14391419
	chr7 19119027	chr7 19158650	CpG_15	1.86787
	chr7 19119041	chr7 19158664	CpG_16	5.31624	cg10126205
	chr7 19119043	chr7 19158666	CpG_17	1.70792	cg21424940
	chr7 19119069	chr7 19158692	CpG_18	9.68175	cg04904385
	chr7 19119089	chr7 19158712	CpG_19	3.07952
	chr7 19119095	chr7 19158718	CpG_20	1.2543
	chr7 19119098	chr7 19158721	CpG_21	2.95867	cg12307484
	chr7 19119101	chr7 19158724	CpG_22	1.77272
	chr7 19119124	chr7 19158747	CpG_23	4.41	cg10624122
	chr7 19119151	chr7 19158774	CpG_24	4.36075
	chr7 19119153	chr7 19158776	CpG_25	3.8706
	chr7 19119191	chr7 19158814	CpG_26	4.50518
	chr7 19119196	chr7 19158819	CpG_27	8.77467
	chr7 19119209	chr7 19158832	CpG_28	0.932505
	chr7 19119232	chr7 19158855	CpG_29	1.52511
	chr7 19119263	chr7 19158886	End
R: 5`-CACACCCTAAAATTTCCAAAACCAAA-3`

## Sheet: Table 5
Supplementary Table 5. Algorithms/Tools/Approaches Used for Bioinformatics Processing of BSAS Results
Algorithm/Tool/Approach	Action	Reference
Methylseq (Nextflow)	Automated sorting with removal of adapter nucleotide sequences	[PMID: 32055031]
Trim Galore!	Quality filtering (no less than Q20), length (no less than 20 nt)	[ https://www.bioinformatics.babraham.ac.uk/projects/trimgalore/]
bwa-meth	Alignment to the human reference genome (GRCh38/hg38)	[https://arxiv.org/abs/1401.1129]
Bismark	Analysis of methylation status	[PMID: 21493656]
FastQC, Qualimap, Preseq, MultiQC	Quality control	[https://www.bioinformatics.babraham.ac.uk/projects/fastqc/, PMID: 23435259, 26428292, 27312411]
cgmaptools	Genotyping using a binomial model (minimum coverage 10x, maximum error 0.05)	[PMID: 28968643]
bcftools	Normalization, filtering, and merging of vcf files	[http://samtools.github.io/bcftools/bcftools.html]
annovar	Annotation of nucleotide substitutions	[PMID: 20601685]
methylKit (R)	Bioinformatics processing of DNA methylation profiles in studied loci and statistical analysis	[PMID: 23034086]

## Sheet: Table 6
Supplementary Table 6. Expression analysis datasets from GEO repository [https://www.ncbi.nlm.nih.gov/geo/]
Data set	Patient	Control	Platform	References
Hungington's disease: whole blood
GSE24250	8	6	Affymetrix Human Genome U133A Array (Affymetrix)	[PMID: 21969577]
GSE8762	12	10	Affymetrix U133 Human Genome 2.0 Plus arrays (Affymetrix)	[PMID: 17724341]
GSE1751	12	14	Affymetrix Human Genome U133A Array (Affymetrix)	[PMID: 16043692]
GSE1767			GE Codelink Human Uniset I, II, and 20K (Amersham Biosciences)
Lung cancer: whole blood
GSE20189	73	80	Affymetrix Human Genome U133A 2.0 Array (Affymetrix)	[PMID: 21742797]
GSE42834	15	65	Illumina HumanHT-12 V4.0 expression beadchip (Illumina)	[PMID: 23940611]
GSE12771/GPL6097	26	24	Illumina human-6 v1.0 expression beadchip (Illumina)	[PMID: 21558400]
GSE12771/GPL60102	40	46	Illumina human-6 v2.0 expression beadchip (Illumina)

## Sheet: Table 7
Supplementary Table 7. CpG sites significantly different between the studied groups
Gene	CpG location (hg19)	ID of the CpG sites in the gene	level of significance for differences between the three groups		mean methylation level by groups, %			Δ of methylation between groups
			multiple regression	FDR	KGA	LC	HD	Δ LC-KGA	Δ HD-KGA	Δ HD-LC
PSEN1	chr14 73603149	18	0.003	0.016	0.614	0.626	2.338	0.012	1.724	1.712
SETDB1	chr1 150898745	3	0	0.003	0.994	0.352	3.724	-0.642	2.73	3.372
	chr1 150898809	12	0.006	0.018	0.794	0.8	2.386	0.006	1.592	1.586
	chr1 150898814	13	0.01	0.02	0.649	0.502	2.166	-0.147	1.517	1.664
	chr1 150898834	14	0.008	0.02	0.713	1.153	3.012	0.44	2.299	1.859
	chr1 150898838	15	0.004	0.014	1.429	1.31	5.469	-0.119	4.04	4.159
	chr1 150898868	16	0	0.006	0	0.819	7.393	0.819	7.393	6.574
	chr1 150898902	17	0.006	0.018	0.549	0.463	5.564	-0.086	5.015	5.101
	chr1 150898908	18	0.008	0.019	0	0	5.521	0	5.521	5.521
	chr1 150898918	19	0.006	0.019	0	0.311	4.392	0.311	4.392	4.081
TWIST1	chr7 19158721	21	0.002	0.015	0	1.741	6.309	1.741	6.309	4.568
	chr7 19158774	24	0.01	0.019	2.269	0	10.165	-2.269	7.896	10.165
	chr7 19158776	25	0.013	0.021	1.712	0.93	7.867	-0.782	6.155	6.937
HSPA4	chr5 132387997	3	0.03	0.036	0.106	0.236	1.91	0.13	1.804	1.674
HDAC1	chr1 32757379	2	0.034	0.038	0.78	1.29	2.74	0.51	1.96	1.45
	chr1 32757427	6	0.004	0.015	0.6	0.34	2.16	-0.26	1.56	1.82
NFKB1	chr4 103422092	3	0.017	0.025	0.177	0	3.287	-0.177	3.11	3.287
	chr4 103422310	29	0.038	0.041	0	0	2.751	0	2.751	2.751
GLS2	chr12 56881552	18	0.003	0.015	1.636	2.081	3.881	0.445	2.245	1.8
	chr12 56881596	22	0.036	0.04	1.008	0.884	2.652	-0.124	1.644	1.768
MIR10B	chr2 177015141	16	0.013	0.021	14.669	15.414	19.947	0.745	5.278	4.533
SP1	chr12 53772969	4	0.011	0.02	7.613	7.089	9.798	-0.524	2.185	2.709
GRIA2	chr4 158142618	2	0.042	0.045	18.446	18.035	23.785	-0.411	5.339	5.75
	chr4 158142706	5	0.017	0.025	34.366	34.314	41.826	-0.052	7.46	7.512
	chr4 158142715	6	0.025	0.032	32.773	31.099	38.474	-1.674	5.701	7.375
	chr4 158142717	7	0.008	0.019	9.824	7.302	16.595	-2.522	6.771	9.293
	chr4 158142863	15	0.005	0.018	5.984	5.317	10.735	-0.667	4.751	5.418
	chr4 158142891	16	0.001	0.008	7.759	7.107	13.3	-0.652	5.541	6.193
BCL11B	chr14 99736048	3	0.002	0.015	1.42	2.481	4.567	1.061	3.147	2.086
	chr14 99736084	7	0.003	0.014	4.563	7.487	9.836	2.924	5.273	2.349
	chr14 99736106	11	0.01	0.018	4.719	7.732	8.781	3.013	4.062	1.049
LEP	chr7 127880831	4	0	0	52.825	63.58	66.961	10.755	14.136	3.381
	chr7 127880836	5	0.017	0.025	62.331	69.8	71.408	7.469	9.077	1.608
HTT	chr4 3076377	11	0.02	0.027	0.66	2.929	1.367	2.269	0.707	-1.562
MLH1-p2	chr3 37033373	2	0.012	0.02	47.004	52.704	50.301	5.7	3.297	-2.403
	chr3 37033562	5	0.044	0.044	52.991	57.844	53.133	4.853	0.142	-4.711
	chr3 37033625	7	0.009	0.02	59.886	66.165	60.792	6.279	0.906	-5.373
BDNF	chr11 27722333	1	0.043	0.044	2.838	0	0.543	-2.838	-2.295	0.543
APOE	chr19 45411924	11	0.025	0.032	99.151	97.8	97.124	-1.351	-2.027	-0.676
	chr19 45412013	21	0.023	0.031	95.844	96.234	98.316	0.39	2.472	2.082
	chr19 45412123	36	0.031	0.036	98.694	96.46	96.167	-2.234	-2.527	-0.293

## Sheet: Table 8
Supplementary Table 8. Differential expression of target genes:
	A: in Huntington's disease							B: in lung cancer
Genes of interest	probe ID (Amersham Biosciences)	logFC (p.adj.)	logFC (p.adj.)			probe ID (Affymetrix)		logFC (adj.P.Val)	probe ID (Illumina)	logFC (adj.P.Val)		probe ID (Illumina)	logFC (adj.P.Val)
		GSE1767 (Amersham Biosciences )	GSE1751 (Affymetrix)	GSE24250 (Affymetrix)	GSE8762 (Affymetrix)			GSE20189 (Affymetrix)		GSE42834 (Illumina)	GSE12771/ GPL60102 (Illumina)		GSE12771/ GPL6097 (Illumina)
PSEN1	NM_007318.1	-0.531 (0.003)			-0.142 (1.00)	1567443_x_at			ILMN_1796669	-0.536 (0.002)		2640600	0.104 (0.851)
					0.052 (1.00)	1567440_at			ILMN_1809193	-0.166 (0.363)		4670576	-0.002 (0.996)
					-0.029(1.00)	1559206_at			ILMN_1808548	-0.109 (0.560)
			0.034 (0.902)	-0.074 (0.998)	0.141 (1.00)	203460_s_at		-0.050 (0.871)
			-0.206 (0.523)	0.637 (0.998)	-0.072 (1.00)	207782_s_at		-0.168 (0.368)
					0.024 (1.00)	226577_at
					0.010 (1.00)	238816_at
SETDB1	NM_012432.1	0.372 (0.019)	0.285 (0.356)	-0.227 (0.998)	-0.174 (1.00)	214197_s_at			ILMN_1718207	-0.181 (0.222)		2760672	-0.059 (0.932)
			0.273 (0.664)	-0.003 (1.00)	0.121 (1.00)	203155_at
TWIST1	X99268	0.544 (0.233)	0.491 (0.266)			213943_at		-0.021 (0.737)				1660706	0.039 (0.963)
HSPA4	AB023420	-0.303 (0.088)	0.098 (0.894)	-0.628 (0.998)		208814_at		0.112 (0.212) *
			-0.285 (0.664)	-0.168 (0.998)		211016_x_at		0.002 (0.992)
			-0.126 (0.563)	0.125 (0.998)		208815_x_at		0.059 (0.759)
			-0.060 (0.882)	0.002 (0.999)		211015_s_at		0.001 (0.995)
HDAC1			0.179 (0.422)		0.102 (1.00)	201209_at		0.096 (0.422)	ILMN_1727458	0.098 (0.360)		3710039	-0.090 (0.951)
NFKB1			0.256 (0.219)	0.478 (0.998)		209239_at			ILMN_1714965	-0.213 (0.023)		3130142	0.071 (0.952)
GLS2	NM_013267.1	0.201 (0.182)			0.034 (1.00)	1564705_at			ILMN_1706070		0.092 (0.045)	6400746	0.169 (0.949)
					-0.017 (1.00)	1564707_x_at			ILMN_1709771		0.088 (0.108) *
					-0.024 (1.00)	1564706_s_at
			0.601 (0.210)	0.434 (0.998)	0.007 (1.00)	205531_s_at		0.051 (0.498)
SP1	AF252284	0.492 (0.003)	0.733 (0.214)	0.717 (0.998)		214732_at		-0.075 (0.234) **	ILMN_1676010	-0.430 (0.0004)
GRIA2	NM_000826.1	0.787 (0.079)			0.045 (1.00)	241172_at
				0.185 (0.998)	0.015 (1.00)	205358_at		-0.044 (0.281) #
					0.008 (1.00)	236538_at
BCL11B	NM_022898.1	1.407 (0.0000007)			0.110 (1.00)	224310_s_at			ILMN_1665761	1.457 (2.27E-16)	0.254 (0.171) **
					-0.052 (1.00)	222895_s_at			ILMN_1667885	-0.075 (0.571)	0.042 (0.216) #
				0.513 (0.998)	0.030 (1.00)	219528_s_at		0.265 (0.074) &
LEP			0.949 (0.049)	-0.527 (0.998)	-0.087 (1.00)	207092_at			ILMN_2207504	-0.235 (0.185) *		2320519	-0.041 (0.966)
									ILMN_2207505	-0.187 (0.360)
									ILMN_1685470		-0.070 (0.210) &
HTT	NM_002111.3	0.577 (0.033)	0.641 (0.159)	0.183 (0.998)		202389_s_at		-0.006 (0.970)	ILMN_3239435	0.266 (0.247)		6370398	-0.065 (0.939)
			0.798 (0.142) *	-0.270 (0.998)		202390_s_at		0.033 (0.836)
MLH1	NM_000249.1	-0.572 (0.001)		0.535 (0.998) *		202520_s_at		0.130 (0.206) $	ILMN_1788363	0.329 (0.006)
BDNF	NM_001709.1	0.639 (0.125)	0.431(0.517)	-0.697 (0.998)	-0.094 (1.00)	206382_s_at			ILMN_1793988	-0.431 (0.014)	0.038 (0.494)	5270400	0.084 (0.851)
					0.034 (1.00)	239367_at			ILMN_1761910	-0.151 (0.356)	0.200 (0.315)	5910112	0.060 (0.869)
									ILMN_1751276	-0.135 (0.360)	0.026 (0.587)	1780088	0.073 (0.892)
									ILMN_1712712	-0.131 (0.360)	0.084 (0.074) $	3140541	0.065 (0.903)
									ILMN_1809543	-0.131 (0.360)	0.031 (0.494)	6860181	0.047 (0.904)
									ILMN_1719820	-0.126 (0.363)	0.034 (0.517)	380619	0.014 (0.984)
									ILMN_1706644	-0.101 (0.540)	0.003 (0.967)	6370377	-0.013 (0.990)
APOE	1029637.1	0.609 (0.001)	0.736 (0.056) **	0.082 (0.998)	-0.269 (1.00)	203382_s_at		-0.063 (0.558)	ILMN_1740938		0.043 (0.439)
			0.060 (0.942)	-0.512 (0.998)	-0.176 (1.00)	203381_s_at		-0.046 (0.763)
			0.080 (0.839)	0.182 (0.998)	-0.069 (1.00)	212884_x_at		-0.017 (0.930)
Notes: significance level is without adjustment, see notes by column (notations are repeated)
			* p=0.042	* p=0.035				* p=0.031		* p=0.043	* p=0.010
			** p=0.010					** p=0.036			** p=0.025
								# p=0.049			# p=0.041
								& p=0.005			& p=0.039
								$ p=0.029			$ p=0.005
direction of comparisons: Control vs disease			underexpression
			overexpression

## Sheet: Table 9
Supplementary Table 9. Location of the identified substitutions.
Gene	hg19 localization		substitution and surrounding CpGs
APOE	chr19	45411937	CpG_12
		45411941	rs429358	T/C
		45411943	CpG_13
GLS2	chr12	56881610	CpG_23
		56881614	rs117867773	G/A
		56881629	CpG_24
GRIA2	chr4	158142605	rs115597776	T/C
		158142609	CpG_1
		158142610	rs7675800*	G/A
		158142618	CpG_2
		158142717	CpG_7
		158142740	rs28585580	T/G
		158142746	CpG_8
HSPA4	chr5	132388062	CpG_13
		132388068	rs76836760**	T/G
		132388071	CpG_14
HTT	chr4	3076401	CpG_15
		3076405	rs13102260	G/A
		3076413	CpG_16
MLH1_p1	chr3	37034932	CpG_20
		37034946	rs1800734	G/A
		37034956	CpG_21
MLH1_p2	chr3	37033394	CpG_3
		37033462	rs4647200**	T/G
		37033489	CpG_4
Note: * replacement deletes the CpG site; ** replacement results in a new CpG site.

## Sheet: Table 10
Supplementary Table 10. Associations of methylation level with nucleotide substitutions in the studied regions
	Σ	KGA	LC	HD
APOE. rs429358
CpG_11			0.03 (0.04)
CpG_32				0.03 (0.04)
HSPA4. rs76836760
CpG_14				0.012 (0.042)
CpG_16		0.0367
CpG_36	0.025	0.0248
GRIA2. rs115597776
CpG_1	0.043 (0.048)
CpG_4	0.028 (0.026)
GRIA2. rs28585580
CpG_4	0.018 (0.018)		0.038 (0.038)
CpG_5	0.034 (0.035)
CpG_17		0.047 (0.048)
GRIA2. rs7675800
CpG_1	0.003 (0.000023)	0.017 (0.0004)
HTT. rs13102260
CpG_2				0.021
CpG_18				0.017 (0.018)
CpG_28				0.008 (0.005)
CpG_31				0.006
MLH1-p1. rs1800734
CpG_8			0.025 (0.032)
CpG_13			0.0163	0.016 (0.019)
CpG_16			0.014 (0.016)
MLH1-p2. rs4647200
CpG_2	0.046 (0.045)
CpG_7	0.0005 (0.0002)		0.010 (0.008)	0.0495
Notes:
	Here we show significance levels for the Kruskal-Wallis (Mann-Whitney) criteria <0.05 without correction for multiple comparisons.
	Bold font indicate levels remaining statistically significant after FDR (by Benjamini-Hochberg).
	Comparisons were made in pairs: frequent genotype versus the sum of rare and heterozygous genotypes.
	Associations with the presence of methylated cytosine are highlighted in gray.

[truncated: 3 more sheets: Table 11, Figure 1, Figure 2]
